# Supplementary material for: The debatable presence of PIWI‐interacting RNAs in invasive breast cancer
Source: Cancer Med. 2021 May 7;10(11):3593–603. doi: 10.1002/cam4.3915 (PMC8178507; doi:10.1002/cam4.3915)
Supplement: Supplementary file 5 — Table S1 [file CAM4-10-3593-s007.xlsx]

## Sheet: Supplementary Table S1
Supplementary Table S1. The clinical characteristics of the patients with invasive breast cancer.
Clinical parameter			n (%)
Number of cases			194 (100%)
Age at diagnosis, years
	<50		54 (27.8%)
	≥50		140 (72.2%)
Status at diagnosis
	Invasive, local		185 (95.4%)
	Invasive, not operated		1 (0.5%)
	M1a		8 (4.1%)
Stage
	I		59 (30.4%)
	II		107 (55.2%)
	III		17 (8.8%)
	IV		8 (4.1%)
	Unknown		3 (1.5%)
Tumor grade
	1		32 (16.5%)
	2		93 (47.9%)
	3		69 (35.6%)
ER status
	Positive		137 (70.6%)
	Negative		56 (28.9%)
	Unknown		1 (0.5%)
PR status
	Positive		112 (57.7%)
	Negative		81 (41.8%)
	Unknown		1 (0.5%)
HER2 status
	Positive		22 (11.3%)
	Negative		155 (79.9%)
	Unknown		17 (8.8%)
Subtype
	Luminal		137 (70.6%)
		Luminal A	76 (55.5%)
		Luminal B	50 (36.5%)
		Not defined	11 (8.0%)
	TNBC		33 (17.0%)
	HER2 type		13 (6.7%)
	Unknown		11 (5.7%)
Histological type
	Ductal		135 (69.6%)
	Lobular		36 (18.5%)
	Medullary		5 (2.6%)
	Other		18 (9.3%)
Nodal status
	Positive		84 (43.3%)
	Negative		107 (55.2%)
	Unknown		3 (1.5%)
Tumor size
	T1		80 (41.2%)
	T2		92 (47.4%)
	T3		13 (6.7%)
	T4		9 (4.7%)
Radiation therapy
	Yes		97 (50%)
	No		97 (50%)
Adjuvant chemotherapy
	Yes		29 (14.9%)
	No		165 (85.1%)
Adjuvant endocrine therapy
	Yes		60 (30.9%)
	No		134 (69.1%)
Survival status
	Alive, no relapse		39 (20.1%)
	Alive, relapse		9 (4.6%)
	Died of breast cancer		75 (38.7%)
	Died of other cause		71 (36.6%)
aDistant metastasis at the time of diagnosis.
