# Supplementary material for: The debatable presence of PIWI‐interacting RNAs in invasive breast cancer
Source: Cancer Med. 2021 May 7;10(11):3593–603. doi: 10.1002/cam4.3915 (PMC8178507; doi:10.1002/cam4.3915)
Supplement: Supplementary file 6 — Table S2 [file CAM4-10-3593-s003.xlsx]

## Sheet: Supplementary Table S2
Supplementary Table S2. The genomic locations of the small RNAs observed in the breast tissue samples and their overlapping genes.
The small RNA annotated as piRNA								Overlapping gene
Accession†	Name‡	Chr.	Start	End	Width	Strand		Name§	Start	End	Genomic size	Strand	small RNA site¶
DQ596932	piR-34998	17	18253913	18253939	27	-		FLII	18244815	18258916	14102	-	Intron
DQ570994	piR-31106	9	137013750	137013775	26	-		ABCA2	137007234	137028922	21689	-	Intron
DQ571955	piR-40067	17	58005160	58005188	29	-		SRSF1	58000919	58007346	6428	-	Exon/Intron
DQ593736	piR-33848††	6	607652	607680	29	-		EXOC2	485138	693141	208004	-	Intron
DQ595292	piR-61404††	1	36346679	36346706	28	-		STK40	36339619	36385927	46309	-	Intron
Information obtained from NCBI (GRCh38/hg38).
†NCBI GenBank accession number.
‡Small RNA name according to NCBI GenBank.
§Official gene symbol.
¶The location of the small RNA in relation to the overlapping gene.
††Not considered as present; however, had at least one read in at least 25 samples and formed a uniform read stack on the genomic location indicating its potential as an "independent" small RNA.
Abbreviations: Chr., Chromosome.
