# Supplementary material for: The debatable presence of PIWI‐interacting RNAs in invasive breast cancer
Source: Cancer Med. 2021 May 7;10(11):3593–603. doi: 10.1002/cam4.3915 (PMC8178507; doi:10.1002/cam4.3915)
Supplement: Supplementary file 7 — Table S3 [file CAM4-10-3593-s006.xlsx]

## Sheet: Supplementary Table S3
Supplementary Table S3. Selected clinical characteristics and normalized RNA read counts for the 227 KBCP samples.
Sample ID	Group	Grade	ER Status	PR Status	HER2 Status	DQ570994	DQ596932	DQ571955	DQ593736	DQ595292
1	Normal	NA	NA	NA	NA	2.964	2.1971	1.3707	1.3707	1.3707
2	Normal	NA	NA	NA	NA	2.4916	1.9416	1.3707	1.3707	1.3707
3	Normal	NA	NA	NA	NA	2.4733	1.3707	1.3707	1.3707	1.3707
4	Normal	NA	NA	NA	NA	3.0944	2.7353	1.3707	1.3707	1.3707
5	Normal	NA	NA	NA	NA	3.0015	2.5529	1.3707	1.3707	1.3707
6	Benign	NA	NA	NA	NA	2.4972	2.6613	1.3707	1.3707	1.3707
7	Benign	NA	NA	NA	NA	3.0728	2.3901	1.3707	1.3707	1.3707
8	Benign	NA	NA	NA	NA	3.2398	1.3707	1.3707	1.3707	1.3707
9	Benign	NA	NA	NA	NA	2.3935	2.3935	1.3707	1.3707	1.3707
10	Benign	NA	NA	NA	NA	2.8567	1.3707	1.3707	1.3707	1.3707
11	Benign	NA	NA	NA	NA	3.9256	1.3707	1.3707	1.3707	1.3707
12	Benign	NA	NA	NA	NA	4.696	3.6456	1.3707	1.3707	2.7691
13	Benign	NA	NA	NA	NA	2.7107	1.3707	1.3707	1.3707	1.3707
14	Benign	NA	NA	NA	NA	2.7107	2.7107	1.3707	1.3707	2.7107
15	Benign	NA	NA	NA	NA	1.3707	1.3707	1.3707	1.3707	1.3707
16	Benign	NA	NA	NA	NA	3.3573	3.3573	1.3707	1.3707	1.3707
17	Benign	NA	NA	NA	NA	2.9147	2.2897	1.3707	1.3707	1.3707
18	Benign	NA	NA	NA	NA	2.5488	2.7954	1.3707	1.3707	1.3707
19	Benign	NA	NA	NA	NA	3.5961	3.5961	1.3707	1.3707	1.3707
20	Benign	NA	NA	NA	NA	2.7353	2.7353	1.3707	1.3707	1.3707
21	Benign	NA	NA	NA	NA	4.4385	2.6311	1.3707	1.3707	1.3707
22	Benign	NA	NA	NA	NA	3.0751	2.8663	1.3707	1.3707	2.2592
23	Benign	NA	NA	NA	NA	3.3193	2.5501	1.3707	1.3707	2.5501
24	Benign	NA	NA	NA	NA	3.0148	3.0148	1.3707	1.3707	1.3707
25	Benign	NA	NA	NA	NA	4.1474	2.9095	3.8483	1.3707	1.3707
26	Benign	NA	NA	NA	NA	2.353	2.353	1.3707	1.3707	2.353
27	Benign	NA	NA	NA	NA	4.1994	3.0418	2.5835	1.3707	1.3707
28	In situ	NA	ER positive	PR positive	NA	2.4544	2.1458	1.3707	1.3707	1.3707
29	In situ	NA	ER negative	PR negative	NA	2.0174	2.278	2.0174	1.3707	1.3707
30	In situ	NA	ER positive	PR positive	HER2 negative	3.725	1.3707	2.9504	1.3707	1.3707
31	In situ	NA	ER positive	PR positive	NA	3.384	2.8474	1.3707	1.3707	1.3707
32	In situ	NA	ER positive	PR positive	NA	1.3707	2.4788	1.3707	1.3707	1.3707
33	In situ	NA	NA	NA	NA	4.4375	2.9373	1.3707	1.3707	1.3707
34	M1	3	ER negative	PR positive	NA	3.1646	2.4491	3.6077	1.3707	1.3707
35	M1	3	ER negative	PR negative	NA	2.7928	2.6522	3.0294	1.3707	1.3707
36	M1	2	ER positive	PR negative	HER2 negative	3.5925	2.9006	2.2808	1.3707	1.3707
37	M1	3	ER negative	PR negative	NA	3.5961	1.3707	1.3707	2.3529	1.3707
38	M1	2	ER positive	PR negative	NA	3.4916	1.3707	2.1793	1.3707	1.3707
39	M1	2	ER positive	PR positive	NA	3.5894	2.5956	1.9968	1.3707	1.3707
40	M1	2	ER negative	PR positive	NA	1.3707	1.3707	2.2032	1.3707	1.3707
41	M1	1	ER positive	PR positive	NA	2.4079	1.3707	1.3707	1.3707	2.1118
42	Invasive, not operated	2	ER positive	PR positive	HER2 negative	3.1375	1.3707	1.3707	1.3707	1.3707
43	Invasive, local	2	ER positive	PR negative	HER2 negative	3.3977	1.3707	1.3707	1.3707	1.3707
44	Invasive, local	2	ER positive	PR positive	HER2 negative	3.3011	3.6004	3.1199	1.3707	1.3707
45	Invasive, local	3	ER negative	PR negative	HER2 negative	3.0467	1.9923	1.3707	1.3707	1.3707
46	Invasive, local	2	ER positive	PR positive	HER2 negative	3.1324	1.9903	1.3707	1.3707	2.2405
47	Invasive, local	2	ER negative	PR negative	HER2 positive	2.3491	2.3491	2.3491	1.3707	2.3491
48	Invasive, local	2	ER positive	PR positive	HER2 negative	2.8961	2.1596	2.1596	1.3707	1.3707
49	Invasive, local	2	ER positive	PR positive	HER2 positive	2.982	2.5381	1.3707	1.3707	1.3707
50	Invasive, local	1	ER positive	PR positive	HER2 negative	3.3109	2.2897	2.2897	1.3707	1.3707
51	Invasive, local	3	ER negative	PR negative	HER2 negative	1.3707	3.6656	2.2071	1.3707	1.3707
52	Invasive, local	3	ER negative	PR negative	HER2 positive	3.3985	2.7125	2.7125	1.3707	1.3707
53	Invasive, local	3	ER negative	PR negative	HER2 negative	3.0664	2.1634	2.7122	2.1634	1.3707
54	Invasive, local	2	ER positive	PR positive	HER2 negative	1.3707	1.3707	1.3707	1.3707	1.3707
55	Invasive, local	1	ER positive	PR positive	HER2 negative	2.8121	1.3707	1.3707	1.3707	1.3707
56	Invasive, local	2	ER positive	PR positive	HER2 negative	4.2043	2.9469	2.31	1.3707	1.3707
57	Invasive, local	1	ER positive	PR negative	HER2 negative	4.1381	2.1636	1.3707	1.3707	1.3707
58	Invasive, local	1	ER positive	PR positive	HER2 negative	2.3886	2.3886	2.7831	1.3707	1.3707
59	Invasive, local	2	ER positive	PR negative	HER2 negative	4.7933	2.5275	1.3707	1.3707	1.3707
60	Invasive, local	2	ER positive	PR positive	NA	3.1444	2.2032	2.5328	1.3707	1.3707
61	Invasive, local	2	ER positive	PR positive	HER2 negative	2.9373	3.1541	2.9373	1.3707	1.3707
62	Invasive, local	3	ER positive	PR negative	HER2 negative	2.2141	1.3707	1.3707	1.3707	1.3707
63	Invasive, local	1	ER positive	PR negative	HER2 negative	2.7474	2.0783	1.3707	1.3707	1.3707
64	Invasive, local	2	ER positive	PR positive	HER2 negative	2.4029	2.4029	1.3707	1.3707	1.3707
65	Invasive, local	1	ER positive	PR negative	HER2 negative	2.5043	1.3707	1.3707	1.3707	1.3707
66	Invasive, local	3	ER negative	PR negative	HER2 positive	3.4188	3.0844	2.2645	2.616	1.3707
67	Invasive, local	3	ER negative	PR positive	HER2 negative	4.2321	3.295	2.095	1.3707	1.3707
68	Invasive, local	2	ER positive	PR positive	HER2 negative	3.1275	1.3707	3.1275	1.3707	1.3707
69	Invasive, local	2	ER positive	PR positive	NA	2.4029	2.4029	1.3707	1.3707	1.3707
70	Invasive, local	2	ER positive	PR positive	HER2 negative	3.1501	1.3707	2.3415	1.3707	1.3707
71	Invasive, local	2	ER positive	PR negative	HER2 positive	4.5793	3.2622	3.2622	1.3707	1.3707
72	Invasive, local	2	ER positive	PR positive	HER2 negative	3.2095	2.1632	2.4783	1.3707	1.3707
73	Invasive, local	1	ER positive	PR positive	HER2 negative	3.9564	3.2079	1.3707	1.3707	1.3707
74	Invasive, local	2	ER negative	PR negative	HER2 negative	1.3707	2.5265	1.3707	1.3707	1.3707
75	Invasive, local	2	ER positive	PR positive	HER2 positive	3.5462	2.5328	1.3707	1.3707	1.3707
76	Invasive, local	3	ER negative	PR negative	HER2 negative	2.5341	2.5341	2.9768	2.2042	2.2042
77	Invasive, local	1	ER positive	PR positive	HER2 negative	2.8918	2.47	2.0154	2.0154	1.3707
78	Invasive, local	1	ER positive	PR positive	HER2 negative	2.964	1.3707	1.3707	1.3707	1.3707
79	Invasive, local	3	ER positive	PR positive	HER2 positive	4.2342	1.3707	3.2834	1.3707	1.3707
80	Invasive, local	3	ER negative	PR negative	HER2 positive	3.1819	4.3159	2.3198	2.3198	1.3707
81	Invasive, local	3	ER negative	PR negative	HER2 negative	3.3994	3.484	2.8594	2.0598	1.3707
82	Invasive, local	2	ER positive	PR positive	HER2 negative	3.9667	2.4892	2.0271	1.3707	1.3707
83	Invasive, local	3	ER negative	PR negative	NA	3.8041	3.0309	1.3707	1.3707	1.3707
84	Invasive, local	2	ER positive	PR negative	HER2 negative	2.9504	2.5142	2.7545	1.3707	1.3707
85	Invasive, local	2	ER negative	PR negative	HER2 positive	3.5531	3.6786	2.2623	1.3707	1.3707
86	Invasive, local	1	ER positive	PR positive	HER2 negative	3.5551	1.3707	2.2071	2.2071	1.3707
87	Invasive, local	2	ER positive	PR negative	NA	2.1777	2.7353	2.498	1.3707	1.3707
88	Invasive, local	3	ER negative	PR negative	HER2 positive	3.9564	3.9564	2.9858	1.3707	1.3707
89	Invasive, local	2	ER negative	PR positive	HER2 positive	3.997	2.8711	2.2623	2.2623	2.2623
90	Invasive, local	1	ER positive	PR positive	HER2 negative	1.3707	2.1489	1.3707	1.3707	1.3707
91	Invasive, local	3	ER negative	PR negative	HER2 negative	3.3977	4.0684	2.5152	2.5152	1.3707
92	Invasive, local	3	ER positive	PR negative	HER2 positive	3.9313	1.3707	3.1049	1.3707	1.3707
93	Invasive, local	2	ER positive	PR positive	HER2 negative	2.2921	2.2921	2.9186	2.2921	1.3707
94	Invasive, local	2	ER positive	PR negative	HER2 negative	1.3707	2.0844	2.3703	1.3707	1.3707
95	Invasive, local	3	ER positive	PR positive	HER2 negative	3.2499	2.3587	1.3707	1.3707	1.3707
96	Invasive, local	2	ER positive	PR positive	HER2 negative	3.3977	1.3707	3.2095	1.3707	1.3707
97	Invasive, local	3	ER positive	PR positive	HER2 negative	3.338	3.1541	3.1541	2.3039	2.3039
98	Invasive, local	1	ER positive	PR positive	HER2 negative	2.3346	1.3707	1.3707	1.3707	1.3707
99	Invasive, local	2	NA	NA	NA	3.5257	3.0577	2.2494	1.3707	1.3707
100	Invasive, local	3	ER negative	PR negative	HER2 negative	2.6008	2.6008	2.8567	1.3707	1.3707
101	Invasive, local	3	ER negative	PR negative	HER2 negative	2.1636	2.4788	1.3707	1.3707	1.3707
102	Invasive, local	2	ER negative	PR positive	HER2 negative	1.3707	2.3346	2.3346	1.3707	1.3707
103	Invasive, local	3	ER negative	PR negative	HER2 negative	1.3707	1.3707	2.2494	1.3707	1.3707
104	Invasive, local	3	ER negative	PR negative	HER2 negative	3.1549	3.4994	3.3388	2.3043	3.1549
105	Invasive, local	3	ER negative	PR negative	HER2 positive	2.2808	2.9006	2.2808	1.3707	1.3707
106	Invasive, local	2	ER positive	PR positive	HER2 negative	2.744	1.3707	2.744	2.3594	1.3707
107	Invasive, local	1	ER positive	PR positive	HER2 negative	1.3707	1.3707	1.3707	1.3707	1.3707
108	Invasive, local	1	ER positive	PR positive	HER2 negative	3.4738	2.4284	1.3707	1.3707	1.3707
109	Invasive, local	2	ER positive	PR positive	HER2 negative	2.806	2.1102	1.8964	1.3707	1.3707
110	Invasive, local	2	ER positive	PR positive	HER2 negative	2.563	1.3707	1.3707	1.3707	1.3707
111	Invasive, local	3	ER negative	PR negative	HER2 positive	3.5531	2.2623	2.2623	1.3707	1.3707
112	Invasive, local	3	ER negative	PR negative	HER2 negative	3.3109	2.6501	2.2897	2.2897	1.3707
113	Invasive, local	2	ER positive	PR positive	HER2 negative	3.0418	3.0418	2.5835	1.3707	2.5835
114	Invasive, local	3	ER negative	PR negative	HER2 negative	5.5711	3.03	3.1324	2.0273	1.3707
115	Invasive, local	1	ER positive	PR negative	HER2 negative	1.3707	2.3289	1.3707	1.3707	1.3707
116	Invasive, local	2	ER positive	PR negative	HER2 negative	2.4709	1.3707	1.3707	1.3707	1.3707
117	Invasive, local	2	ER positive	PR negative	HER2 negative	4.1259	2.7793	2.3857	2.0957	1.3707
118	Invasive, local	2	ER positive	PR positive	HER2 negative	2.1944	1.3707	2.1944	2.1944	1.3707
119	Invasive, local	1	ER positive	PR positive	HER2 negative	2.951	2.5147	1.3707	1.3707	1.3707
120	Invasive, local	1	ER positive	PR negative	HER2 negative	2.9985	2.1291	2.1291	1.3707	1.3707
121	Invasive, local	3	ER negative	PR negative	HER2 positive	3.105	2.3364	2.0598	1.3707	1.3707
122	Invasive, local	2	ER positive	PR negative	HER2 negative	3.9294	1.3707	1.3707	1.3707	1.3707
123	Invasive, local	3	ER positive	PR positive	HER2 negative	3.5462	2.7015	2.0535	1.8558	1.3707
124	Invasive, local	3	ER positive	PR positive	HER2 positive	2.2196	1.3707	1.3707	1.3707	1.3707
125	Invasive, local	3	ER positive	PR positive	HER2 negative	3.8135	2.8134	2.8134	1.3707	1.3707
126	Invasive, local	2	ER positive	PR positive	HER2 negative	2.2945	1.91	1.3707	1.3707	1.3707
127	Invasive, local	2	ER positive	PR positive	HER2 negative	1.3707	1.3707	1.3707	1.3707	1.3707
128	Invasive, local	2	ER positive	PR negative	HER2 negative	2.2756	2.6311	1.3707	2.2756	1.3707
129	Invasive, local	3	ER positive	PR positive	HER2 negative	5.2642	3.1925	2.6274	2.0138	1.3707
130	Invasive, local	3	ER positive	PR positive	HER2 negative	4.0485	2.156	1.3707	1.3707	2.156
131	Invasive, local	3	ER positive	PR positive	HER2 negative	4.5896	3.2803	1.3707	2.5245	1.3707
132	Invasive, local	3	ER positive	PR negative	HER2 negative	4.5095	3.1731	2.4013	1.3707	1.3707
133	Invasive, local	2	ER positive	PR positive	HER2 negative	3.0952	2.4044	2.1093	1.3707	1.3707
134	Invasive, local	1	ER positive	PR positive	HER2 negative	3.0069	2.221	1.9762	1.9762	1.3707
135	Invasive, local	1	ER positive	PR positive	HER2 negative	3.5633	3.1591	2.5431	2.2108	1.3707
136	Invasive, local	3	ER negative	PR negative	HER2 negative	3.0645	2.2533	1.3707	1.3707	1.3707
137	Invasive, local	3	ER positive	PR positive	HER2 negative	5.2233	3.7664	2.3022	2.3022	2.3022
138	Invasive, local	3	ER negative	PR negative	HER2 negative	3.3764	2.0198	1.3707	1.3707	1.3707
139	Invasive, local	1	ER positive	PR positive	HER2 negative	2.353	2.7354	1.3707	1.3707	1.3707
140	Invasive, local	3	ER positive	PR negative	NA	5.1189	1.9081	2.1265	2.9172	1.9081
141	Invasive, local	3	ER positive	PR positive	HER2 negative	3.6251	3.2653	1.3707	1.3707	1.3707
142	Invasive, local	3	ER negative	PR negative	HER2 negative	4.9557	3.4709	2.1256	1.3707	1.3707
143	Invasive, local	3	ER negative	PR negative	HER2 negative	3.0645	1.3707	1.3707	1.3707	1.3707
144	Invasive, local	1	ER positive	PR positive	HER2 negative	2.2921	1.3707	1.3707	1.3707	1.3707
145	Invasive, local	3	ER negative	PR negative	HER2 negative	2.2539	3.2426	2.2539	1.3707	1.3707
146	Invasive, local	2	ER positive	PR positive	HER2 negative	3.396	1.3707	1.3707	2.8567	1.3707
147	Invasive, local	3	ER negative	PR negative	HER2 positive	4.2152	2.4268	2.1256	1.3707	1.3707
148	Invasive, local	3	ER negative	PR negative	HER2 negative	2.1484	3.0368	2.6879	1.3707	2.1484
149	Invasive, local	2	ER positive	PR positive	HER2 negative	3.4077	2.2147	1.3707	1.3707	1.3707
150	Invasive, local	3	ER positive	PR positive	HER2 negative	3.6227	1.3707	2.831	1.3707	2.2372
151	Invasive, local	2	ER positive	PR positive	HER2 positive	3.295	2.3848	1.3707	1.3707	1.3707
152	Invasive, local	2	ER positive	PR positive	HER2 negative	4.4149	2.8567	1.3707	1.3707	1.3707
153	Invasive, local	3	ER negative	PR positive	HER2 negative	3.7433	3.2803	2.7666	1.3707	1.3707
154	Invasive, local	2	ER positive	PR positive	HER2 positive	2.4664	3.0489	2.4664	1.3707	1.3707
155	Invasive, local	2	ER positive	PR positive	HER2 negative	2.6008	1.3707	1.3707	1.3707	1.3707
156	Invasive, local	2	ER positive	PR positive	NA	2.9978	1.3707	1.3707	1.3707	1.3707
157	Invasive, local	3	ER positive	PR negative	HER2 negative	4.4385	2.6699	1.3707	1.3707	1.3707
158	Invasive, local	3	ER positive	PR positive	HER2 negative	4.0663	3.8778	1.3707	1.3707	1.3707
159	Invasive, local	2	ER positive	PR positive	HER2 negative	3.7433	1.3707	2.4284	1.3707	1.3707
160	Invasive, local	2	ER positive	PR positive	HER2 negative	3.7796	1.3707	1.3707	1.3707	1.3707
161	Invasive, local	2	ER positive	PR positive	HER2 negative	3.2662	2.1903	2.1903	1.3707	1.3707
162	Invasive, local	2	ER positive	PR positive	HER2 negative	4.1643	2.5454	2.2125	1.3707	1.3707
163	Invasive, local	3	ER positive	PR positive	HER2 negative	2.5245	2.964	2.5245	1.3707	2.5245
164	Invasive, local	2	ER positive	PR negative	HER2 negative	2.9241	2.229	1.982	1.982	1.3707
165	Invasive, local	2	ER positive	PR positive	HER2 negative	2.7596	1.3707	1.3707	1.3707	1.3707
166	Invasive, local	3	ER negative	PR negative	HER2 negative	2.7933	2.6527	2.0273	1.3707	1.3707
167	Invasive, local	3	ER positive	PR positive	HER2 negative	3.0031	1.3707	2.0157	1.3707	1.3707
168	Invasive, local	3	ER negative	PR negative	HER2 negative	3.293	2.3278	2.3278	1.3707	1.3707
169	Invasive, local	2	ER positive	PR positive	HER2 negative	2.4824	2.4824	3.4616	1.3707	1.3707
170	Invasive, local	2	ER negative	PR negative	HER2 positive	2.5048	1.3707	1.3707	1.3707	1.3707
171	Invasive, local	2	ER positive	PR positive	HER2 negative	2.5657	1.3707	1.3707	1.3707	1.3707
172	Invasive, local	2	ER positive	PR positive	HER2 negative	2.1777	2.1777	1.3707	1.3707	1.3707
173	Invasive, local	2	ER positive	PR positive	HER2 negative	2.6008	1.3707	2.6008	1.3707	1.3707
174	Invasive, local	2	ER positive	PR positive	HER2 negative	2.929	2.929	2.1777	1.3707	1.3707
175	Invasive, local	2	ER positive	PR positive	HER2 negative	3.1324	1.3707	1.3707	1.3707	1.3707
176	Invasive, local	2	ER positive	PR positive	HER2 negative	3.0148	2.2254	2.8121	2.2254	1.3707
177	Invasive, local	2	ER positive	PR negative	HER2 negative	3.0782	1.3707	3.0782	1.3707	1.3707
178	Invasive, local	3	ER negative	PR positive	HER2 negative	3.314	2.9172	2.0271	1.3707	1.3707
179	Invasive, local	2	ER positive	PR negative	NA	3.3887	2.7055	2.3307	1.3707	1.3707
180	Invasive, local	3	ER positive	PR positive	HER2 negative	4.9178	3.2248	1.3707	1.3707	1.3707
181	Invasive, local	1	ER positive	PR positive	HER2 negative	2.4316	1.3707	2.1291	1.3707	1.3707
182	Invasive, local	2	ER positive	PR positive	HER2 negative	2.613	2.0061	2.0061	1.3707	1.3707
183	Invasive, local	3	ER positive	PR positive	HER2 negative	3.5982	3.0162	2.5641	1.3707	1.3707
184	Invasive, local	2	ER positive	PR positive	NA	3.0032	2.7255	1.3707	2.0665	1.3707
185	Invasive, local	2	ER positive	PR positive	HER2 negative	3.7115	2.3059	2.0376	1.3707	1.3707
186	Invasive, local	2	ER positive	PR negative	HER2 negative	2.3804	2.3804	2.3804	1.3707	1.3707
187	Invasive, local	1	ER positive	PR positive	HER2 negative	2.817	2.1162	2.1162	1.3707	1.3707
188	Invasive, local	1	ER positive	PR positive	HER2 negative	1.3707	1.3707	2.5105	1.3707	1.3707
189	Invasive, local	2	ER positive	PR positive	HER2 negative	3.8207	2.1903	2.5152	2.5152	1.3707
190	Invasive, local	3	ER negative	PR negative	HER2 negative	4.0351	3.2401	1.3707	1.3707	1.3707
191	Invasive, local	2	ER positive	PR positive	HER2 negative	4.9853	2.5956	1.3707	2.2494	2.2494
192	Invasive, local	2	ER positive	PR positive	HER2 negative	2.9052	2.0825	2.0825	1.3707	1.3707
193	Invasive, local	2	ER negative	PR negative	HER2 negative	2.3715	2.0853	1.3707	1.3707	1.3707
194	Invasive, local	2	ER positive	PR positive	HER2 negative	4.2562	3.6142	2.8249	1.3707	1.3707
195	Invasive, local	3	ER negative	PR negative	HER2 negative	4.4741	2.689	2.689	1.3707	1.3707
196	Invasive, local	3	ER negative	PR negative	HER2 negative	1.3707	3.3388	2.8121	1.3707	1.3707
197	Invasive, local	1	ER positive	PR positive	HER2 negative	2.2333	2.2333	2.2333	1.3707	1.3707
198	Invasive, local	3	ER positive	PR negative	HER2 negative	4.8464	1.3707	1.3707	1.3707	2.4102
199	Invasive, local	2	ER positive	PR positive	HER2 negative	4.6363	3.5339	2.6008	1.3707	1.3707
200	Invasive, local	3	ER negative	PR negative	HER2 negative	4.2377	3.7433	2.8364	1.3707	2.2405
201	Invasive, local	2	ER positive	PR positive	HER2 negative	3.3495	1.3707	1.3707	1.3707	1.3707
202	Invasive, local	1	ER positive	PR positive	HER2 negative	2.8501	1.3707	1.3707	1.3707	1.3707
203	Invasive, local	2	ER positive	PR positive	NA	2.498	2.1777	1.3707	1.3707	1.3707
204	Invasive, local	1	ER positive	PR positive	HER2 negative	1.3707	3.0691	1.3707	1.3707	1.3707
205	Invasive, local	1	ER positive	PR positive	HER2 negative	3.1561	3.1561	2.8567	1.3707	1.3707
206	Invasive, local	2	ER negative	PR negative	HER2 negative	2.7741	1.3707	2.3819	1.3707	1.3707
207	Invasive, local	2	ER positive	PR negative	HER2 negative	3.7793	1.3707	1.3707	1.3707	1.3707
208	Invasive, local	2	ER positive	PR positive	HER2 negative	2.8746	2.616	1.3707	1.3707	2.2645
209	Invasive, local	1	ER positive	PR positive	HER2 negative	2.6939	2.0494	1.3707	1.3707	1.3707
210	Invasive, local	3	ER negative	PR negative	HER2 negative	3.6338	2.4635	2.1524	1.3707	2.1524
211	Invasive, local	2	ER positive	PR negative	HER2 negative	1.3707	1.3707	1.3707	1.3707	1.3707
212	Invasive, local	3	ER negative	PR negative	HER2 negative	3.4266	3.0421	1.3707	2.1511	1.3707
213	Invasive, local	3	ER positive	PR positive	HER2 negative	4.0348	3.2803	2.0485	1.3707	2.0485
214	Invasive, local	2	ER positive	PR negative	HER2 negative	2.878	2.3491	1.3707	1.3707	1.3707
215	Invasive, local	3	ER negative	PR negative	HER2 positive	2.9163	2.1707	2.1707	1.3707	1.3707
216	Invasive, local	2	ER positive	PR positive	HER2 negative	3.9274	2.1379	1.3707	1.3707	1.3707
217	Invasive, local	2	ER negative	PR negative	HER2 positive	2.1903	1.3707	1.3707	1.3707	1.3707
218	Invasive, local	2	ER positive	PR negative	HER2 negative	2.1896	2.5142	2.1896	1.3707	1.3707
219	Invasive, local	3	ER negative	PR negative	HER2 negative	4.1533	1.3707	2.1458	1.3707	1.3707
220	Invasive, local	3	ER negative	PR negative	HER2 negative	2.9504	2.3122	3.1687	1.3707	2.5142
221	Invasive, local	1	ER positive	PR negative	HER2 negative	1.3707	1.3707	1.3707	1.3707	1.3707
222	Invasive, local	1	ER positive	PR positive	HER2 negative	3.1042	1.3707	1.3707	1.3707	1.3707
223	Invasive, local	3	ER negative	PR negative	HER2 negative	3.1837	1.3707	1.3707	1.3707	1.3707
224	Invasive, local	2	ER positive	PR positive	HER2 negative	3.1035	1.3707	2.6306	1.3707	1.3707
225	Invasive, local	2	ER negative	PR negative	HER2 negative	4.7399	1.3707	1.3707	1.3707	2.4284
226	Invasive, local	2	ER positive	PR positive	HER2 negative	3.3146	2.2916	2.6527	1.3707	1.3707
227	Invasive, local	2	ER positive	PR positive	HER2 negative	3.3985	3.5625	2.9879	1.3707	1.3707
Abbreviation: NA, not applicable/available.
